# Supplementary material for: Effects of systemic inflammation on the network oscillation in the anterior cingulate cortex and cognitive behavior
Source: PLoS One. 2024 May 3;19(5):e0302470. doi: 10.1371/journal.pone.0302470 (PMC11068183; doi:10.1371/journal.pone.0302470)
Supplement: S1 Table — In this table, 10-minute data of the open field test were used for total entries to the center area and total time spent in the center area. (XLSX) [file pone.0302470.s001.xlsx]

## Sheet: S1 table
	S1 table. Correlation between KA-induced oscillation powers and behavioral parameters(n=17)1)
	Band	KA conc. (μM)	vs total entries to the center area2)		vs total time spent in the center area2)		vs discrimination index
			r 3)	p value 4)	r	p value	r	p value
	theta	0.3	-0.505957	0.0382498	-0.347176	0.172149	-0.0947984	0.717421
		1	-0.244724	0.343807	0.127333	0.626253	-0.105597	0.686688
		3	0.0326971	0.900858	0.475293	0.0538362	-0.237314	0.35907
	alpha	0.3	-0.44707	0.0719817	-0.298685	0.244209	-0.0604517	0.817724
		1	-0.0348066	0.894494	0.225767	0.383598	-0.264669	0.304613
		3	-0.190586	0.463737	0.272077	0.290763	-0.295445	0.249611
	beta	0.3	-0.356501	0.160144	-0.162224	0.533902	0.0487453	0.852615
		1	0.0163095	0.950461	0.132615	0.611882	-0.326611	0.200716
		3	-0.368388	0.145679	-0.00934986	0.97159	-0.125185	0.632134
	low gamma	0.3	-0.275031	0.285348	-0.141392	0.588301	-0.164497	0.528108
		1	-0.0211076	0.935913	0.0524806	0.841451	-0.348099	0.170935
		3	-0.444914	0.0735319	-0.135006	0.605421	-0.215165	0.406903
	high gamma	0.3	-0.215283	0.406641	-0.101004	0.699705	-0.0900149	0.73117
		1	-0.0920976	0.725174	-0.00688668	0.979072	-0.343529	0.177004
		3	-0.48296	0.0495581	-0.159874	0.539922	-0.188293	0.469232
	total	0.3	-0.445456	0.0731404	-0.262137	0.309434	-0.0437749	0.867512
		1	-0.0609243	0.816322	0.153963	0.555199	-0.289407	0.259873
		3	-0.282513	0.271908	0.154179	0.554638	-0.22104	0.393896
	1) Total 10-minutes data of the open field test were used for total entries to the center area and total time spent in the center area.
	2) Two groups of mice as described in Fig 6 were combined, Control (n =8), LPS (n =9).
	3) Correlations assessed by pearson’s coefficient.
	4) t-tests with Pearson’s coefficient.
