# Supplementary material for: Effects of systemic inflammation on the network oscillation in the anterior cingulate cortex and cognitive behavior
Source: PLoS One. 2024 May 3;19(5):e0302470. doi: 10.1371/journal.pone.0302470 (PMC11068183; doi:10.1371/journal.pone.0302470)
Supplement: S1 Dataset — (XLSX) [file pone.0302470.s002.xlsx]

## Sheet: θ
oscillation power (θ: theta band) raw data
θ band	KA						KA+Histamine
	Ct			LPS			Ct			LPS
	0.3	1	3	0.3	1	3	0.3	1	3	0.3	1	3
(μV2)	0.995152	3.39179	42.5746	1.90613	12.7565	56.0091	1.64388	19.4538	95.3297	1.05291	10.948	17.2711
	1.35631	5.13009	9.9541	6.98468	70.746	55.5731	28.3725	21.5756	65.0427	1.29753	23.7038	48.3188
	0.914674	2.01485	28.3701	3.08361	31.8619	30.4083	0.882655	5.01681	71.7452	0.965268	8.54131	93.2048
	1.43493	8.82479	26.5955	2.29069	31.7954	95.5965	2.17424	25.5681	56.8493	12.1978	47.859	22.8612
	0.991473	3.64948	14.2774	10.3546	35.2059	46.7117	1.80638	21.2764	52.941	3.4749	36.3373	11.4708
	0.850512	2.51758	19.2893	1.72143	15.286	72.3716	1.57865	8.79319	57.2153	8.20823	81.2965	80.8881
	1.05721	7.14252	64.7395	3.48166	35.0445	21.3895	5.66378	26.1519	141.739	0.61476	2.88334	23.3153
	0.948387	5.10638	21.9365	0.889976	2.64986	34.4088				4.42123	19.8561	24.8152
				1.09952	3.79457	24.5				0.912068	3.53169	19.7314
										2.57262	31.1458	83.9209
Avr	1.06858	4.72218	28.4671	3.5347	26.5712	48.5521	6.01744	18.2623	77.266	3.57173	26.6103	42.5798
SD	0.211845	2.33342	17.6845	3.1431	21.1017	24.3269	9.97976	8.1875	31.816	3.82626	24.2183	31.5847

## Sheet: α
oscillation power (α: alpha band) raw data
α band	KA						KA+Histamine
	Ct			LPS			Ct			LPS
	0.3	1	3	0.3	1	3	0.3	1	3	0.3	1	3
(μV2)	0.725693	2.12166	19.1477	1.09001	11.3525	51.3283	1.22756	27.0227	104.994	0.975865	8.10847	10.5881
	0.936306	6.15699	7.34832	5.39088	45.9922	52.8287	11.727	13.7549	127	1.01034	25.4364	59.5642
	0.603504	1.53196	44.2841	3.43377	79.4766	25.3649	0.725782	6.80842	64.8585	0.806093	7.97927	96.5914
	1.2439	11.1065	44.7901	1.73008	46.5698	84.4911	1.73393	28.5571	53.5597	9.31368	31.0869	12.3543
	0.762426	2.93914	20.1843	8.17218	27.5988	48.3671	1.12745	27.9765	60.1607	2.46429	33.4215	9.4678
	0.742081	1.7668	12.4291	1.00212	16.7377	52.707	1.15034	7.60377	58.915	6.46461	51.2049	79.861
	0.869006	6.24403	50.4916	4.09841	42.7584	15.9479	3.23951	19.4235	64.1434	0.447395	2.39138	21.9045
	0.623343	3.83267	13.286	0.690403	1.81563	50.0693				3.79567	15.2382	14.5557
				0.82136	3.84006	29.9221				0.525656	3.57311	27.4856
										1.95052	24.593	49.4745
Avr	0.813283	4.46247	26.4952	2.93658	30.6824	45.6696	2.99022	18.7353	76.2331	2.77541	20.3033	38.1847
SD	0.206704	3.25663	17.1536	2.57777	25.3597	20.0318	3.93829	9.50428	28.1436	2.96068	15.688	31.4891

## Sheet: β
oscillation power (β: beta band) raw data
β band	KA						KA+Histamine
	Ct			LPS			Ct			LPS
	0.3	1	3	0.3	1	3	0.3	1	3	0.3	1	3
(μV2)	2.54592	5.06004	24.0182	2.13622	13.0515	67.7546	2.74619	29.1642	148.43	2.13679	11.5212	18.5447
	2.42813	10.6353	9.93764	10.1382	51.1736	73.0086	17.7125	20.7183	262.569	3.70982	37.506	139.748
	1.77324	3.22218	101.037	7.62321	165.654	46.6252	1.87772	15.2302	101.944	2.05766	12.3642	135.848
	2.62385	15.8029	92.824	3.30263	50.3457	124.895	3.57395	28.4869	68.0866	11.7696	34.734	17.4816
	1.50693	5.82617	36.9654	10.7077	37.6406	99.8335	2.47584	28.2152	97.6787	4.00618	45.1444	14.0521
	1.84	3.07259	16.4418	1.8472	27.8645	84.8712	2.37769	12.8551	69.798	7.55728	37.9473	96.0928
	2.32352	9.86298	79.1373	5.15683	52.8764	23.674	5.0685	24.1468	74.6748	1.12908	3.91334	30.5733
	12.461	17.9671	25.4066	1.95081	5.73051	157.728				8.08559	22.4814	28.4781
				2.40377	7.34571	81.1538				1.49288	5.47843	69.9123
										3.93943	31.588	66.8986
Avr	3.43782	8.93115	48.2211	5.02962	45.7424	84.3937	5.11891	22.6881	117.597	4.58843	24.2678	61.7629
SD	3.66817	5.65915	36.7293	3.58709	48.7461	39.9798	5.6513	6.63865	69.7467	3.46587	15.0409	48.3359

## Sheet: low-γ
oscillation power (low-γ: low-gamma band) raw data
low-γ band	KA						KA+Histamine
	Ct			LPS			Ct			LPS
	0.3	1	3	0.3	1	3	0.3	1	3	0.3	1	3
(μV2)	1.3759	2.02903	6.19959	1.18485	3.71105	16.1348	1.55876	7.03237	34.9366	1.52184	4.30418	6.11236
	1.57829	5.66096	3.95958	3.08122	10.7516	22.8924	8.54223	9.33356	55.7992	1.51	11.7711	34.4638
	1.22833	1.8544	26.4648	3.28913	33.055	21.0637	1.28549	6.68094	26.4776	1.26994	4.25635	27.4328
	1.64124	6.61691	19.2268	1.49587	8.93345	29.9282	1.9149	7.89282	15.6142	4.03252	9.50542	5.39605
	0.850947	2.46929	11.4222	3.49111	9.44748	36.1332	1.53276	7.38877	22.9901	2.09544	13.5759	4.62188
	1.32906	1.71588	6.08471	1.15175	10.0272	27.1442	1.35677	4.23479	17.5294	2.93406	8.99989	23.0591
	1.57343	3.87553	19.6134	2.32422	15.1955	7.86887	2.31234	7.78728	17.5241	0.846688	1.72849	9.22343
	1.10192	2.94882	4.8276	1.27731	3.24637	44.7389				3.14088	7.67396	9.99863
				1.04353	2.78797	16.1904				0.957737	2.52705	18.4772
										2.46268	11.2373	20.2863
Avr	1.33489	3.39635	12.2248	2.03767	10.7951	24.6772	2.64332	7.19293	27.2673	2.07718	7.55796	15.9072
SD	0.270328	1.84627	8.48594	1.01377	9.30069	11.2424	2.62507	1.55468	14.2441	1.04812	4.13882	10.3681

## Sheet: high-γ
oscillation power (highγ: high-gamma band) raw data
high-γ band	KA						KA+Histamine
	Ct			LPS			Ct			LPS
	0.3	1	3	0.3	1	3	0.3	1	3	0.3	1	3
(μV2)	1.42593	1.87261	3.23204	0.851176	1.84012	5.82918	1.17406	3.26808	10.4377	1.54145	2.8573	3.2862
	1.48214	3.92363	2.72865	2.42474	6.67134	11.4585	4.93103	5.66657	17.8547	1.43843	5.8337	13.9208
	1.31282	1.73611	12.1251	2.38193	13.7374	8.04047	1.19688	4.13942	9.04899	0.991532	2.31648	9.87878
	1.64752	4.76653	7.9346	0.878972	3.32075	9.211	1.28227	3.89113	5.49594	2.28499	3.80854	2.23976
	0.879617	1.72103	4.99067	2.31575	4.61935	12.7965	1.17374	3.88811	7.69581	1.80766	6.82763	2.59793
	1.20093	1.4014	2.49621	0.973431	5.90838	10.5377	1.08319	2.31528	5.681	1.87575	4.68021	10.2523
	1.64629	2.62658	8.11456	1.96414	7.696	4.55708	1.6869	4.43744	6.63851	0.744889	1.21421	3.5781
	0.905763	1.72363	2.25872	1.0383	2.085	16.8034				2.29647	3.8556	4.37972
				0.969419	2.04271	6.88979				0.945946	1.78812	7.90617
										2.23819	5.66275	8.36209
Avr	1.31263	2.47144	5.48506	1.53309	5.32456	9.56928	1.78972	3.94372	8.97894	1.61653	3.88445	6.64018
SD	0.300135	1.22865	3.57101	0.714366	3.81564	3.80805	1.39911	1.02992	4.302	0.580877	1.86495	3.9798

## Sheet: total
oscillation power (total) raw data
total	KA						KA+Histamine
	Ct			LPS			Ct			LPS
	0.3	1	3	0.3	1	3	0.3	1	3	0.3	1	3
(μV2)	7.0686	14.4751	95.1722	7.16838	42.7116	197.056	8.35045	85.9412	394.127	7.22885	37.7392	55.8025
	7.78117	31.507	33.9283	28.0197	185.335	215.761	71.2852	71.049	528.266	8.96612	104.251	296.016
	5.83257	10.3595	212.281	19.8116	323.784	131.503	5.96853	37.8758	274.075	6.09049	35.4576	362.955
	8.59144	47.1176	191.371	9.69824	140.965	344.121	10.6793	94.3961	199.606	39.5986	126.994	60.3328
	4.99139	16.6051	87.8399	35.0414	114.512	243.842	8.11616	88.745	241.466	13.8485	135.307	42.2105
	5.96259	10.4743	56.7412	6.69594	75.8238	247.632	7.54664	35.8022	209.139	27.0399	184.129	290.153
	7.46946	29.7516	222.096	17.0253	153.571	73.4374	17.971	81.9469	304.72	3.78282	12.1308	88.5945
	16.0404	31.5786	67.7154	5.8468	15.5274	303.748				21.7398	69.1052	82.2274
				6.3376	19.811	158.656				4.83429	16.8984	143.513
										13.1634	104.227	228.942
Avr	7.9672	23.9836	120.893	15.0717	119.116	212.862	18.5596	70.8223	307.343	14.6293	82.6238	165.075
SD	3.46588	13.0696	75.4239	10.6981	97.6369	84.3453	23.578	24.2941	117.646	11.5669	57.4389	118.889

## Sheet: IL-6
IL-6 concentration raw data
	Serum(ng/mL)			Cerebral cortex(pg/mg)
	Ct	LPS		Ct	LPS
	0.0624	0.209878		0.78	2.66551
	0.0624	3.04118		1.13029	0.64373
	0.0624	3.63716		1.05204	1.18484
	0.194132	3.78967		1.65318	1.43976
	0.227708	3.75686		1.23335	1.18937
	0.0624	8.38653		0.348109	1.48948
	0.0624	8.86283			1.60104
	0.0648347	10.8566
		15.5882
Avr	0.0998343	6.45877		1.03283	1.4591
SD	0.0691533	4.81272		0.439926	0.617748

## Sheet: Open field test
Open field tests raw data
	Total distance(cm)			Total time spent in the center area(sec)			Total entries to the center area(times)			Total time spent in the center area(sec)			Total entries to the center area(times)
	10min			10min			10min			The first 5min			The first 5min
	Ct	LPS		Ct	LPS		Ct	LPS		Ct	LPS		Ct	LPS
	2921	4454		53.236	43.763		27	34		27.493	16.25		12	14
	3732	2346		25.27	49.003		18	14		8.011	26.003		8	6
	3074.7	3029		38.912	44.492		17	24		14.179	12.498		9	8
	3949.3	2478.2		29.504	73.257		14	20		14.505	25.008		9	9
	2845.9	1972.2		28.02	3.751		15	4		12.502	0.751		9	1
	4238.5	2486.8		47.737	29.242		30	13		14.751	10.495		16	5
	2975.5	2750		68.003	49.256		27	24		23.002	21.255		14	13
	2708.7	5993.3		40.256	36.743		18	18		13.003	5.75		8	6
		3057.8			27.749			15			13.747			5
Avr	3305.7	3174.14		41.3673	39.6951		20.75	18.4444		15.9307	14.6397		10.625	7.44444
SD	578.703	1269.22		14.5218	19.0285		6.22782	8.48692		6.24765	8.49608		3.02076	4.09607

## Sheet: Novel object recognition
Novel object recognition test raw data
	Discrimination index
	Ct	LPS
	0.340766	-0.362937
	0.173896	0.173896
	-0.0996221	-0.231728
	-0.123819	0.1781
	0.259811	0.0821145
	0.154247	-0.233562
	0.324124	0.391994
	0.298266	0.322278
		0.567377
Avr	0.165959	0.0986146
SD	0.183845	0.316344
